# Supplementary material for: Spatiotemporal characterization of cellular tau pathology in the human locus coeruleus–pericoerulear complex by three-dimensional imaging
Source: Acta Neuropathol. 2022 Aug 30;144(4):651–76. doi: 10.1007/s00401-022-02477-6 (PMC9468059; doi:10.1007/s00401-022-02477-6)
Supplement: Supplementary file 11 — Supplementary file11 (TXT 22 KB) [file 401_2022_2477_MOESM11_ESM.txt]

//__________________________________________________________________________
// Part 1
// Adaptive background subtraction and local contrast enhancement was performed on the images.

//__________________________________________________________________________


//Selecting and Creating Directories
input		=getDirectory("Select input directory");		//the raw unprocessed images
arrayinput	=getFileList(input);
output		=getDirectory("Select output directory");
Part_1		=output+File.separator+"Part_1";
File.makeDirectory(Part_1);

//Arrays
meanlist	=newArray(21);
minlist		=newArray(21);
maxlist		=newArray(21);
medianlist	=newArray(21);
			
rx =newArray(1,1,1,-1,-1,-1,0,0);
ry =newArray(1,0,-1,1,0,-1,-1,1);

//Variables 
SAMPLE ="Sample_X_";
U2=pow(2,16);


//Computational part
setBatchMode(true);
for (m = 0; m < arrayinput.length ; m++) 
{
	if (endsWith(arrayinput[m], ".ome.tif")) 
	{
			open(input+File.separator+arrayinput[m]);		 
			run("Select All");
			name=getTitle();
			print("origional name:" + name);

			run("Select All");
			run("Copy");
			rename("background");
				

				
//			Pixels are selected based on the criteria that they are of higher intensity than the 50 flanking pixels in both the x and y-direction.
//			The selected pixel's intensity was enhanced based on the intensity of flanking pixels. This is performed to locate and enhance
//			pixels belonging to cell structures creating an enhanced image. The background intensity surrounding structures of high intensity
//			pixels tend to be higher than that surrounding structures of low intensity. Therefore, to homogenize the image, reduce background and
//			noise, the enhanced image is subtracted from the raw. 
			run("Macro...", "code=[if(getPixel(x,y+50)< getPixel(x,y) && getPixel(x,y-50) < getPixel(x,y)) v=(getPixel(x,y) + getPixel(x,y+50) + getPixel(x,y-50))/3]");
			run("Macro...", "code=[if(getPixel(x+50,y)< getPixel(x,y) && getPixel(x-50,y) < getPixel(x,y)) v=(getPixel(x,y) + getPixel(x+50,y) + getPixel(x-50,y))/3]");
			run("Macro...", "code=[if(getPixel(x+50,y+50)<getPixel(x,y) && getPixel(x-50,y-50) < getPixel(x,y)) v=(getPixel(x,y) + getPixel(x+50,y+50) + getPixel(x-50,y-50))/3]");
			run("Macro...", "code=[if(getPixel(x+50,y-50)<getPixel(x,y) && getPixel(x-50,y+50) < getPixel(x,y)) v=(getPixel(x,y) + getPixel(x+50,y-50) + getPixel(x-50,y+50))/3]"); 
	
			run("Internal Clipboard");
			rename("cleanup");
			imageCalculator("Subtract", "cleanup","background");
				
			selectWindow("cleanup");
			run("Select All");
			run("Copy");


//			To map intensity variability the basic statistics of the image are calculated in 21 randomly generated 200 by 200 pixel bins. The 
//			array of the medians of each bin are sorted based on size and then the median (the 10th one) of the median array is observed as a 
//			representative median of the sample tissue.									
			h=getHeight();
			w=getWidth(); 			
			run("Set Measurements...", "modal median"); 
			for (i = 0; i < 21; i++) 
			{
				makeRectangle(parseInt(random*w), parseInt(random*h), 200, 200);
				List.setMeasurements(); 
				medianlist[i]=List.getValue("Median");
				getStatistics(area, mean, min, max, std, histogram);
				meanlist[i]=mean;
				minlist[i]=min;
				maxlist[i]=max;
			}
			Array.sort(meanlist);
			Array.sort(minlist);
			Array.sort(maxlist);
			Array.sort(medianlist);
			Array.show(meanlist, minlist, maxlist, medianlist);
			med=medianlist[10];			


//			Pixels are selected based on the criteria that they are lower in intensity than the 1.5 times the representative median value while 
//			being of higher intensity than one of the 9 neighbouring pixels including the pixels itself (based on the rx and ry arrays).
//			The selected pixel is then enhanced by the intensity value of the one neighbouring pixel. This results in eight images where one is
//			unaltered (the one based on rx[0] and ry[0]). The unaltered image is then normalized by each of the altered images resulting in
//			reduction of noise and homogenization of structure intensities by excluding high intensity structures of intensities(>1.5*median). 		
			L2=1.5*med;			
			for (i = 0; i < rx.length ; i++) 
			{
				run("Internal Clipboard");
				run("Macro...", "code=[if(getPixel(x,y)<"+L2+" && getPixel(x+"+rx[i]+",y+"+ry[i]+")<getPixel(x,y)) v=getPixel(x+"+rx[i]+",y+"+ry[i]+")]");
				rename("img"+i);
			}
				
			selectWindow("img"+0);
			rename("nonoise");

			for (i = 1; i < rx.length ; i++) 
			{
				imageCalculator("Average", "nonoise","img"+i);
				selectWindow("img"+i);
				close();
			}
			
			selectWindow("nonoise");
			run("Select All");
			run("Copy");
				

				
//			All high intensity pixels are selected and thresholding is performed based on variance in combination with the Unsharp Mask filter
//			to outline and further concentrate the signal into the cell structures and processes. The signals are further enhanced using the 
//			"Enhance Local Contrast" plugin to enhance and concentrate the cell structure intensities.				
			selectWindow("nonoise");
			run("Select All");
			run("Copy");
			setThreshold(1000, U2);
			run("Create Selection");		
				
			run("Internal Clipboard");
			rename("variance");
			run("Variance...", "radius=1");
			run("Restore Selection");
			run("Set...", "value=65535");
			run("Select None");
			setThreshold(1000, 40000);
			run("Create Selection");
				
			selectWindow("nonoise");
			run("Restore Selection");
			run("Unsharp Mask...", "radius=1 mask=0.70");
			run("Select None");
			setMinAndMax(0, 1000);

			selectWindow("nonoise");
			run("Copy");
			run("Internal Clipboard");
			run("Enhance Local Contrast (CLAHE)", "blocksize=60 histogram=200 maximum=3 mask=*None* fast_(less_accurate)");
			setMinAndMax(0, 1000);
			rename("CLAHE");


			
			newname="1_"+SAMPLE+name;	
			print("name:" + newname);
			selectWindow("CLAHE");
			saveAs("tiff", Part_1+File.separator+newname);
			close("*");
	}
	close("*");
}

print("Done"); 


//__________________________________________________________________________
// Part 2
// Images are classified as of low or high intensity based on their mean median ratios. Then adaptive background subtraction is optimized 
// for the dynamic range of each image. 

//__________________________________________________________________________


//Selecting and Creating Directories
input		=getDirectory("Select input folder");		//the results of "Part 1"
arrayinput	=getFileList(input);
output		=getDirectory("Select output folder");
Part_2		=output+File.separator+"Part_2";

File.makeDirectory(Part_2);


//Computational part
setBatchMode(true);
for (i = 0; i < arrayinput.length; i++) 
{	
	if(endsWith(arrayinput[i], "ome.tif"))
	{
		open(input+File.separator+arrayinput[i]);
		name=getTitle();
		rename("image");


//		The image is up sampled by 2x (original size 2160 by 2560) using bilinear interpolation to increase the distance between structures and 
//		enhance the signal drop from cells to background allowing a more specific background subtraction.
		selectWindow("image");
		run("Size...", "width=4320 height=5120 depth=1 constrain average interpolation=Bilinear");

		run("Copy");
		run("Internal Clipboard");


//		Calculating the basic statistics of the whole image. While, using a 50 by 50 pixel bin in the top left corner (where there is no sample
//		tissue) to calculate a mean representing that of the background. Based on the whole image mean and median the image is categorized as 
//		low or high intensity and then thresholded and converted into masks accordingly. If the whole image mean (OAmean) is larger than 1.6 
//		times the whole image (OAmedian) and less than 25, all intensities (including that of cell structures) are expected to be low and the 
//		image is classified as a low intensity image. Thus is the threshold based background subtraction less inclusive than for high intensity 
//		images and a smoothing filter is used to avoid residual noise. 
		selectWindow("Clipboard");
		List.setMeasurements();
		OAMedian=List.getValue("Median");
		OAMean=List.getValue("Mean");


		makeRectangle(0, 0, 50, 50);			
		List.setMeasurements();
		Median=List.getValue("Median");
		print("Median:" + Median);
		Mean=List.getValue("Mean");
		print("Mean:" + Mean);
		

		if (OAMean > 1.6*OAMedian && OAMean<25) 
		{	t = Mean*0.25; 
			o = 2;	}
		else 
		{	t = Mean/2; 
			o = 0;}

		run("Select All");
		setThreshold(t, 65535);

		if (o == 2) 
		{	selectWindow("Clipboard");	
			run("Smooth");
			run("Smooth");}


		setOption("BlackBackground", true);
		run("Convert to Mask");
		run("Erode");


		run("Create Selection");
		roiManager("Add");

		selectWindow("image");
		roiManager("select", 0);
		run("Make Inverse");
		run("Set...", "value=0");	
		run("Select All");


//		A frame of 100 pixels in width surrounding the image is also set to 0 to avoid noise amplifications at the edge 
//		(an artifact created in the initial steps of Part 1). 
		selectWindow("image");
		getSelectionBounds(x, y, width, height);
		w=width-200;
		h=height-200;
		makeRectangle(100, 100, w, h);
		run("Make Inverse");
		run("Set...", "value=0");
		run("Select All");

 
		run("Size...", "width=2160 height=2560 depth=1 constrain average interpolation=Bilinear");

		newname =substring(name, 0, 2)+"2" + substring(name, 2, lengthOf(name));
		saveAs("tiff", Part_2+File.separator+newname);


		roiManager("deselect");
		roiManager("delete");
	
	}
	close("*");
}

print("Done");


//__________________________________________________________________________
// Part 3
// The cells were further segmented based on a mask defined by the 25% highest intensity pixels, that include cell bodies, processes as well as
//the scattered light haloes surrounding them. 

//__________________________________________________________________________


//Selecting and Creating Directories
input		=getDirectory("Select input folder");		//the results of "Part 2"
arrayinput	=getFileList(input); 
output		=getDirectory("Select output folder");
mask		=output+File.separator+"Part_3_Mask";
data		=output+File.separator+"Part_3_Data";

File.makeDirectory(mask);
File.makeDirectory(data);
arraymask =getFileList(mask);
arraydata =getFileList(data);


//Variables
SAMPLE ="Sample_X_"; 
row_end =parseInt((arrayinput.length)/50);
A =arrayinput.length-51;
T =0;
count =1;
zcount =1;

//Arrays
Zlevel =newArray();
p05 =newArray();
p10 =newArray();
p15 =newArray();
p20 =newArray();
p25 =newArray();
p30 =newArray();
p35 =newArray();
p40 =newArray();
p45 =newArray();
p50 =newArray();
p55 =newArray();
p60 =newArray();
p65 =newArray();
p70 =newArray();
p75 =newArray();
p80 =newArray();
p85 =newArray();
p90 =newArray();
p95 =newArray();
p99 =newArray();
T_array =newArray();	


//Computational part
setBatchMode(true);
//	To get representative values without being too affected by the heterogeneity over the full stack, image 0 and every following 50th image
//	was selected and the max intensity value was calculated for each percentile (from 5 to 99) and summed up and saved as a graph and text file.
for (i = 0; i < arrayinput.length; i=i+50)	
{
	open(input+File.separator+arrayinput[i]);

	setThreshold(1, 65536);
	run("Create Selection");

	getStatistics(area);
	totalp =area;
	getHistogram(values, counts, 65536); 
	acc =totalp-counts[65535]; 
	for (j = 65535; j > 1; j=j-1) 
	{
						
		acc=acc-counts[j];
		if (acc > totalp*0.05) tp05=j-1; 
		if (acc > totalp*0.10) tp10=j-1;
		if (acc > totalp*0.15) tp15=j-1;
		if (acc > totalp*0.20) tp20=j-1;
		if (acc > totalp*0.25) tp25=j-1;
		if (acc > totalp*0.30) tp30=j-1;
		if (acc > totalp*0.35) tp35=j-1;
		if (acc > totalp*0.40) tp40=j-1;
		if (acc > totalp*0.45) tp45=j-1;
		if (acc > totalp*0.50) tp50=j-1;
		if (acc > totalp*0.55) tp55=j-1;
		if (acc > totalp*0.60) tp60=j-1;
		if (acc > totalp*0.65) tp65=j-1;
		if (acc > totalp*0.70) tp70=j-1;
		if (acc > totalp*0.75) tp75=j-1;
		if (acc > totalp*0.80) tp80=j-1;
		if (acc > totalp*0.85) tp85=j-1;
		if (acc > totalp*0.90) tp90=j-1;
		if (acc > totalp*0.95) tp95=j-1;
		if (acc > totalp*0.99) tp99=j-1;
			
	}	
	
	Zlevel=Array.concat(Zlevel,i);
	p05=Array.concat(p05,tp05);
	p10=Array.concat(p10,tp10);
	p15=Array.concat(p15,tp15);
	p20=Array.concat(p20,tp20);
	p25=Array.concat(p25,tp25);
	p30=Array.concat(p30,tp30);
	p35=Array.concat(p35,tp35);
	p40=Array.concat(p40,tp40);
	p45=Array.concat(p45,tp45);
	p50=Array.concat(p50,tp50);
	p55=Array.concat(p55,tp55);
	p60=Array.concat(p60,tp60);
	p65=Array.concat(p65,tp65);
	p70=Array.concat(p70,tp70);
	p75=Array.concat(p75,tp75);
	p80=Array.concat(p80,tp80);
	p85=Array.concat(p85,tp85);
	p90=Array.concat(p90,tp90);
	p95=Array.concat(p95,tp95);
	p99=Array.concat(p99,tp99);
	close();
	}		
Array.show("Percentiles", Zlevel, p05, p10,p15,p20,p25,p30,p35,p40,p45,p50,p55,p60,p65,p70,p75,p80,p85,p90,p95,p99);
	
Array.getStatistics(Zlevel, min, max, mean, stdDev);
left	=-10;
right 	=max + 10;
bottom 	=-10;
Array.getStatistics(p99, min, max, mean, stdDev);
top 	=max + 10;

Plot.create("Summary", "Z-level", "grey value");
Plot.setLimits(left, right, bottom, top );
Plot.setColor("blue");
Plot.add("filled", Zlevel, p99);
Plot.setColor( "#ddddff");
Plot.add("line", Zlevel, p05);
Plot.add("line", Zlevel, p10);
Plot.add("line", Zlevel, p15);
Plot.add("line", Zlevel, p20);
Plot.add("line", Zlevel, p25);
Plot.add("line", Zlevel, p30);
Plot.add("line", Zlevel, p35);
Plot.add("line", Zlevel, p40);
Plot.add("line", Zlevel, p45);
Plot.add("line", Zlevel, p50);
Plot.add("line", Zlevel, p55);
Plot.add("line", Zlevel, p60);
Plot.add("line", Zlevel, p65);
Plot.add("line", Zlevel, p70);
Plot.add("line", Zlevel, p75);
Plot.add("line", Zlevel, p80);
Plot.add("line", Zlevel, p85);
Plot.add("line", Zlevel, p90);
Plot.add("line", Zlevel, p95);
Plot.show;	

  	
selectWindow("Percentiles");
saveAs("text", data + File.separator + "Percentiles_" + SAMPLE);
selectWindow("Summary");
saveAs(".tif", data + File.separator + "Summary_" + SAMPLE);
close();


//The maximum value of 75th percentile was used since it allowed minimum background being picked up and since the cells were found within the 
//25% highest intensity pixels of the processed images. Therefore, it was set as the minimum value when thresholding the images to create a mask
//of the cells. The same value was used for the image of which the 75th percentile was extracted, as well as the 24 previous and maximum 25 
//following images. 
arraydata=getFileList(data);
Table.open(data+File.separator+arraydata[0]);
print("row_end: "+row_end);


for (j = 0; j < row_end; j++)
{
	p=Table.getString("p75", j);
	print("p75: " + p);
	T_array=Array.concat(T_array, p);
	print("T_length: "+ T_array.length);
}
Array.print(T_array);


	for (i = 0; i < arrayinput.length; i++) 
	{
		if (endsWith(arrayinput[i], "ome.tif"))
		{
			open(input+File.separator+arrayinput[i]);
			name=getTitle();
			print("name: " + name);

			if (i>(0+24) && count==50 && i<A){	
				T =T+1;
				t =T_array[T];
				count =0;
			}
			if (i<(0+25)){	
				t =T_array[0];
				count =49;
			}
			count=count+1;


			m=65536;
			setThreshold(t, m);
			run("Convert to Mask");
			run("Fill Holes");
			run("Watershed");
		
			nameMASK="Mask_"+name;
			saveAs("tif", mask+File.separator+nameMASK);
			close("*");		
		}
	close("*");
}

close("*");
print("Done");


//__________________________________________________________________________
// Part 4
// Based on the mask and a variance cell edge detection Unsharpen function was used to reduce the haloes within the raw images, separating 
//individual neurons including twin cells, as well as enhancing the soma intensity. 

//__________________________________________________________________________


//Selecting and Creating Directories
raw			=getDirectory("Select raw folder"); 		//the raw unprocessed files
arrayraw  	=getFileList(raw);
mask		=getDirectory("Select 3_Mask folder");
arraymask	=getFileList(mask);
output		=getDirectory("Select output folder");
altered		=output+File.separator+"Part_4_Altered";
contrasted	=output+File.separator+"Part_4_Contrasted";

File.makeDirectory(altered);
File.makeDirectory(contrasted);


//Computational part
//The background of the raw image is selected and set to zero based on a selection based on the masks created in "Part 3". If the mask does not 
//create a selection, the whole image is set to zero since it is an image not depicting cell structures.
setBatchMode(true);
for (i = 0; i < arrayraw.length; i++)
{
	open(raw + File.separator + arrayraw[i]);
	n=getTitle();
	rename("raw");
	open(mask + File.separator + arraymask[i]);
	v=getTitle();
	name=getTitle();
	rename("mask");


	selectWindow("mask");
	setOption("BlackBackground", true);
	run("Convert to Mask");
	run("Create Selection");
	S=selectionType(); 


	if (S!=-1 && S!=5) 
	{
		roiManager("Add");
		selectWindow("raw");
		roiManager("Select", 0);
		run("Make Inverse");
		run("Set...", "value=0");
	
		roiManager("select", 0);
		roiManager("delete");

		
		selectWindow("mask");
		run("Create Selection");
		selection=selectionType(); 
		if (selection == -1) print("selection for mask is = -1 ?");	
		roiManager("Add");

		selectWindow("raw");
		roiManager("Select", 0);
		run("Make Inverse");
		run("Set...", "value=0");

		roiManager("Select", 0);
		roiManager("delete");
		
		selectWindow("mask");
		close();
	}
	else {
		selectWindow("raw");
		run("Select All");
		run("Set...", "value=0");		
	}

	
	new="alt-"+name;
	selectWindow("raw");
	saveAs(".tif", altered + File.separator + new);

	close("*");

}


print("done first loop");


//After the background subtraction the cell boarders are further defined by reduction of haloes and signal homogenization. Using 4x up scaling
//by bilinear interpolation to maximize the distance between structures and enhance the signal drop from cells to background allowing a more 
//specific background reduction and separation of tightly packed cell bodies.
arrayaltered = getFileList(altered);
for (l = 0; l < arrayaltered.length; l++) 
{
	open(altered + File.separator + arrayaltered[l]);
	name = getTitle();

	run("Select All");
	run("Scale...", "x=4 y=4 width=8640 height=10240 interpolation=Bilinear average create title=input");

	h=getHeight();
	w=getWidth();
	newImage("output1", "16-bit black", 8640, 10240, 1);
	newImage("output2", "16-bit black", 8640, 10240, 1);


//	Then a series of contrast enhancement and variance reduction to separate and intensify the signal of the cells.
//	This is performed according to a 20x20 grid, creating output1, as well as a similar grid which is overlapping with the previous one,
//	generating output2. This is done to counteract artificially created grid lines and heterogeneity while still adjusting the intensities
//	locally. The processing is made locally to counteract the signal heterogeneity within the stack and images. Based on output1 and 2 a maximum
//	image is created to enhance all signal within the image. Since the majority of the background had been set to zero this leads to enhancement
//	solely of pixels belonging to cell structures.

//	Creating output1
	for (i = 0; i < 8640; i=i+432) 
	{
		for (j = 0; j < 10240; j=j+512) 
		{
			roiManager("reset");
			selectWindow("input");
			makeRectangle(i, j, 432, 512);
			run("Copy");
			run("Internal Clipboard");
			rename("edge");
			run("Internal Clipboard");
			rename("optimized");
				
			selectWindow("edge");
			run("Enhance Contrast...", "saturated=0.1 normalize equalize");
			run("Find Edges");
			run("Unsharp Mask...", "radius=5 mask=0.90");
			setAutoThreshold("Mean dark");
			run("Create Selection");
			run("Enlarge...", "enlarge=1");
			roiManager("Add");
			close();
		
			selectWindow("optimized");
			run("Enhance Contrast...", "saturated=0.1 normalize equalize");
			roiManager("select", 0);
			run("Unsharp Mask...", "radius=5 mask=0.70");
			run("Make Inverse");
			run("Enlarge...", "enlarge=1");
			run("Unsharp Mask...", "radius=5 mask=0.70");
			run("Select All");
			run("Minimum...", "radius=0.5");
			run("Gaussian Blur...", "sigma=6");
			run("Copy");
			close();
		
			selectWindow("output1");
			makeRectangle(i, j, 432, 512);
			run("Paste");			
				}	
			}
//	Creating output2		
	for (i = 216; i < 8424; i=i+432) 
	{
			for (j = 256; j < 9984; j=j+512) 
			{
				roiManager("reset");
				selectWindow("input");
					
				makeRectangle(i, j, 432, 512);
				run("Copy");
				run("Internal Clipboard");
				rename("edge");
				run("Internal Clipboard");
				rename("optimized");
				
				selectWindow("edge");
				run("Enhance Contrast...", "saturated=0.1 normalize equalize");
				run("Find Edges");
				run("Unsharp Mask...", "radius=5 mask=0.90");
				setAutoThreshold("Mean dark");
				run("Create Selection");
				run("Enlarge...", "enlarge=1");
				roiManager("Add");
				close();
			
				selectWindow("optimized");
				run("Enhance Contrast...", "saturated=0.1 normalize equalize");
				roiManager("select", 0);
				run("Unsharp Mask...", "radius=5 mask=0.70");
				run("Make Inverse");
				run("Enlarge...", "enlarge=1");
				run("Unsharp Mask...", "radius=5 mask=0.70");
				run("Select All");
				run("Minimum...", "radius=0.5");
				run("Gaussian Blur...", "sigma=6");
				run("Copy");
				close();
		
				selectWindow("output2");
				makeRectangle(i, j, 432, 512);
				run("Paste");				
			}		
		}


	imageCalculator("Max create", "output1","output2");
	selectWindow("Result of output1");
	run("Copy");
	run("Internal Clipboard");

//	Finally, the image is down-scaled to the original size and saved.	
	run("Scale...", "x=0.25 y=0.25 width=2160 height=2560 interpolation=Bilinear average create title=1");
	newname ="4_"+name;
	selectWindow("1");
	saveAs(".tif", contrasted + File.separator + "contrast"+newname);
	
	close("*");
}

print("done second loop");
print("Done");
//To make sure the loop is excited
exit("error message");
